# Supplementary material for: Integrative analysis associates monocytes with insufficient erythropoiesis during acute Plasmodium cynomolgi malaria in rhesus macaques
Source: Malar J. 2017 Sep 22;16:384. doi: 10.1186/s12936-017-2029-z (PMC5610412; doi:10.1186/s12936-017-2029-z)
Supplement: Supplementary file 2 — Additional file 2. Gene ontology processes that are altered in the bone marrow during acute P. cynomolgi infections of rhesus macaques. (FDR B&H: FDR corrected with Benjamini–Hochberg procedure; FDR B&Y: FDR corrected with Benjamini–Hochberg–Yekutieli procedure). [file 12936_2017_2029_MOESM2_ESM.xlsx]

## Sheet: Sheet1
	ID	GO Process	pValue	FDR B&H	FDR B&Y	Bonferroni	Genes from Input	Genes in Annotation
1	GO:0006396	RNA processing	6.199e-14	4.367e-10	4.121e-09	4.367e-10	119	914
2	GO:0006397	mRNA processing	2.157e-10	7.598e-07	7.17e-06	1.52e-06	69	480
3	GO:0016071	mRNA metabolic process	3.245e-10	7.619e-07	7.19e-06	2.286e-06	86	665
4	GO:0006986	response to unfolded protein	1.211e-09	2.132e-06	2.012e-05	8.529e-06	35	174
5	GO:0035966	response to topologically incorrect protein	1.557e-09	2.194e-06	2.07e-05	1.097e-05	36	184
6	GO:0034341	response to interferon-gamma	3.019e-09	3.545e-06	3.345e-05	2.127e-05	33	163
7	GO:0008380	RNA splicing	5.788e-09	5.824e-06	5.496e-05	4.077e-05	58	403
8	GO:0070647	protein modification by small protein conjugation or removal	3.073e-08	2.706e-05	0.0002553	0.0002164	111	1026
9	GO:0030968	endoplasmic reticulum unfolded protein response	4.62e-08	2.842e-05	0.0002682	0.0003255	27	130
10	GO:0044403	symbiosis, encompassing mutualism through parasitism	4.819e-08	2.842e-05	0.0002682	0.0003394	92	808
11	GO:0044419	interspecies interaction between organisms	4.819e-08	2.842e-05	0.0002682	0.0003394	92	808
12	GO:0034976	response to endoplasmic reticulum stress	4.841e-08	2.842e-05	0.0002682	0.000341	42	265
13	GO:0071346	cellular response to interferon-gamma	6.148e-08	3.148e-05	0.0002971	0.0004331	28	140
14	GO:0060333	interferon-gamma-mediated signaling pathway	6.256e-08	3.148e-05	0.0002971	0.0004407	21	85
15	GO:0035967	cellular response to topologically incorrect protein	7.21e-08	3.354e-05	0.0003166	0.0005078	28	141
16	GO:0034620	cellular response to unfolded protein	7.62e-08	3.354e-05	0.0003166	0.0005367	27	133
17	GO:0080134	regulation of response to stress	8.245e-08	3.416e-05	0.0003224	0.0005808	154	1585
18	GO:0032446	protein modification by small protein conjugation	3.337e-07	0.0001239	0.001169	0.00235	97	903
19	GO:0009615	response to virus	3.341e-07	0.0001239	0.001169	0.002353	56	430
20	GO:0071345	cellular response to cytokine stimulus	1.299e-06	0.0004436	0.004186	0.009152	79	713
21	GO:0044764	multi-organism cellular process	1.322e-06	0.0004436	0.004186	0.009315	84	773
22	GO:0034097	response to cytokine	1.602e-06	0.000513	0.004841	0.01129	88	825
23	GO:0006952	defense response	1.848e-06	0.000566	0.005342	0.01302	153	1655
24	GO:0000377	RNA splicing, via transesterification reactions with bulged adenosine as nucleophile	2.546e-06	0.0007175	0.006771	0.01794	42	306
25	GO:0000398	mRNA splicing, via spliceosome	2.546e-06	0.0007175	0.006771	0.01794	42	306
26	GO:0044248	cellular catabolic process	2.937e-06	0.0007958	0.00751	0.02069	165	1828
27	GO:0051707	response to other organism	3.278e-06	0.0008247	0.007783	0.02309	100	988
28	GO:0043207	response to external biotic stimulus	3.278e-06	0.0008247	0.007783	0.02309	100	988
29	GO:0046165	alcohol biosynthetic process	3.489e-06	0.0008364	0.007893	0.02457	27	160
30	GO:0000375	RNA splicing, via transesterification reactions	3.562e-06	0.0008364	0.007893	0.02509	42	310
31	GO:0016567	protein ubiquitination	3.681e-06	0.0008364	0.007893	0.02593	83	781
32	GO:0009607	response to biotic stimulus	3.97e-06	0.0008738	0.008246	0.02796	103	1030
33	GO:0016032	viral process	4.119e-06	0.0008792	0.008297	0.02901	81	759
34	GO:1902582	single-organism intracellular transport	4.401e-06	0.0009118	0.008605	0.031	166	1854
35	GO:0032606	type I interferon production	6.075e-06	0.001223	0.01154	0.04279	22	119
36	GO:0019221	cytokine-mediated signaling pathway	6.404e-06	0.001253	0.01183	0.04511	63	553
37	GO:0034340	response to type I interferon	7.009e-06	0.001334	0.01259	0.04937	18	86
