# Supplementary material for: Integrative analysis associates monocytes with insufficient erythropoiesis during acute Plasmodium cynomolgi malaria in rhesus macaques
Source: Malar J. 2017 Sep 22;16:384. doi: 10.1186/s12936-017-2029-z (PMC5610412; doi:10.1186/s12936-017-2029-z)
Supplement: Supplementary file 3 — Additional file 3. Complete list of gene sets that are upregulated in the bone marrow during acute P. cynomolgi infections of rhesus macaques using the GSEA database. [file 12936_2017_2029_MOESM3_ESM.csv]

Gene Set Name	# Genes in Gene Set (K)	Description	# Genes in Overlap (k)	k/K	p-value	FDR q-value
REACTOME_IMMUNE_SYSTEM	933	Genes involved in Immune System	107	0.1147	5.26E-41	6.99E-38
REACTOME_CYTOKINE_SIGNALING_IN_IMMUNE_SYSTEM	270	Genes involved in Cytokine Signaling in Immune system	47	0.1741	2.26E-26	1.50E-23
REACTOME_INTERFERON_SIGNALING	159	Genes involved in Interferon Signaling	33	0.2075	2.08E-21	9.22E-19
REACTOME_ADAPTIVE_IMMUNE_SYSTEM	539	Genes involved in Adaptive Immune System	52	0.0965	3.67E-17	1.22E-14
REACTOME_METABOLISM_OF_LIPIDS_AND_LIPOPROTEINS	478	Genes involved in Metabolism of lipids and lipoproteins	45	0.0941	1.20E-14	3.20E-12
REACTOME_UNFOLDED_PROTEIN_RESPONSE	80	Genes involved in Unfolded Protein Response	19	0.2375	4.62E-14	1.02E-11
REACTOME_GENERIC_TRANSCRIPTION_PATHWAY	352	Genes involved in Generic Transcription Pathway	37	0.1051	9.62E-14	1.83E-11
REACTOME_METABOLISM_OF_PROTEINS	518	Genes involved in Metabolism of proteins	45	0.0869	2.11E-13	3.51E-11
REACTOME_INNATE_IMMUNE_SYSTEM	279	Genes involved in Innate Immune System	32	0.1147	4.18E-13	6.17E-11
REACTOME_NFKB_ACTIVATION_THROUGH_FADD_RIP1_PATHWAY_MEDIATED_BY_CASPASE_8_AND10	12	Genes involved in NF-kB activation through FADD/RIP-1 pathway mediated by caspase-8 and -10	9	0.75	5.54E-13	7.36E-11
REACTOME_CLASS_I_MHC_MEDIATED_ANTIGEN_PROCESSING_PRESENTATION	251	Genes involved in Class I MHC mediated antigen processing & presentation	30	0.1195	7.70E-13	9.30E-11
REACTOME_INTERFERON_ALPHA_BETA_SIGNALING	64	Genes involved in Interferon alpha/beta signaling	16	0.25	1.96E-12	2.17E-10
REACTOME_CHOLESTEROL_BIOSYNTHESIS	24	Genes involved in Cholesterol biosynthesis	11	0.4583	2.88E-12	2.95E-10
REACTOME_ASPARAGINE_N_LINKED_GLYCOSYLATION	81	Genes involved in Asparagine N-linked glycosylation	17	0.2099	8.52E-12	8.05E-10
REACTOME_MRNA_PROCESSING	161	Genes involved in mRNA Processing	23	0.1429	9.09E-12	8.05E-10
KEGG_NOD_LIKE_RECEPTOR_SIGNALING_PATHWAY	62	NOD-like receptor signaling pathway	15	0.2419	1.61E-11	1.34E-09
REACTOME_RIG_I_MDA5_MEDIATED_INDUCTION_OF_IFN_ALPHA_BETA_PATHWAYS	73	Genes involved in RIG-I/MDA5 mediated induction of IFN-alpha/beta pathways	16	0.2192	1.73E-11	1.35E-09
REACTOME_INTERFERON_GAMMA_SIGNALING	63	Genes involved in Interferon gamma signaling	15	0.2381	2.07E-11	1.53E-09
KEGG_CYTOSOLIC_DNA_SENSING_PATHWAY	56	Cytosolic DNA-sensing pathway	14	0.25	4.74E-11	3.31E-09
REACTOME_DIABETES_PATHWAYS	133	Genes involved in Diabetes pathways	20	0.1504	7.91E-11	5.25E-09
KEGG_T_CELL_RECEPTOR_SIGNALING_PATHWAY	108	T cell receptor signaling pathway	18	0.1667	1.21E-10	7.68E-09
KEGG_RIG_I_LIKE_RECEPTOR_SIGNALING_PATHWAY	71	RIG-I-like receptor signaling pathway	15	0.2113	1.29E-10	7.82E-09
REACTOME_ACTIVATION_OF_CHAPERONE_GENES_BY_XBP1S	46	Genes involved in Activation of Chaperone Genes by XBP1(S)	12	0.2609	6.72E-10	3.88E-08
REACTOME_ANTIVIRAL_MECHANISM_BY_IFN_STIMULATED_GENES	66	Genes involved in Antiviral mechanism by IFN-stimulated genes	13	0.197	5.50E-09	3.04E-07
REACTOME_SIGNALING_BY_ILS	107	Genes involved in Signaling by Interleukins	16	0.1495	6.61E-09	3.51E-07
REACTOME_POST_TRANSLATIONAL_PROTEIN_MODIFICATION	188	Genes involved in Post-translational protein modification	21	0.1117	6.99E-09	3.58E-07
REACTOME_PROCESSING_OF_CAPPED_INTRON_CONTAINING_PRE_MRNA	140	Genes involved in Processing of Capped Intron-Containing Pre-mRNA	18	0.1286	8.99E-09	4.43E-07
REACTOME_NUCLEOTIDE_BINDING_DOMAIN_LEUCINE_RICH_REPEAT_CONTAINING_RECEPTOR_NLR_SIGNALING_PATHWAYS	46	Genes involved in Nucleotide-binding domain, leucine rich repeat containing receptor (NLR) signaling pathways	11	0.2391	9.48E-09	4.50E-07
KEGG_SPLICEOSOME	128	Spliceosome	17	0.1328	1.41E-08	6.47E-07
REACTOME_TRAF6_MEDIATED_NFKB_ACTIVATION	21	Genes involved in TRAF6 mediated NF-kB activation	8	0.381	1.73E-08	7.65E-07
BIOCARTA_MAPK_PATHWAY	87	MAPKinase Signaling Pathway	14	0.1609	2.21E-08	9.45E-07
REACTOME_NOD1_2_SIGNALING_PATHWAY	30	Genes involved in NOD1/2 Signaling Pathway	9	0.3	2.44E-08	9.91E-07
KEGG_TOLL_LIKE_RECEPTOR_SIGNALING_PATHWAY	102	Toll-like receptor signaling pathway	15	0.1471	2.46E-08	9.91E-07
KEGG_PHOSPHATIDYLINOSITOL_SIGNALING_SYSTEM	76	Phosphatidylinositol signaling system	13	0.1711	3.29E-08	1.28E-06
REACTOME_NEGATIVE_REGULATORS_OF_RIG_I_MDA5_SIGNALING	31	Genes involved in Negative regulators of RIG-I/MDA5 signaling	9	0.2903	3.36E-08	1.28E-06
KEGG_INOSITOL_PHOSPHATE_METABOLISM	54	Inositol phosphate metabolism	11	0.2037	5.70E-08	2.08E-06
REACTOME_ANTIGEN_PROCESSING_UBIQUITINATION_PROTEASOME_DEGRADATION	212	Genes involved in Antigen processing: Ubiquitination & Proteasome degradation	21	0.0991	5.79E-08	2.08E-06
KEGG_STEROID_BIOSYNTHESIS	17	Steroid biosynthesis	7	0.4118	7.36E-08	2.57E-06
PID_FAS_PATHWAY	38	FAS (CD95) signaling pathway	9	0.2368	2.33E-07	7.96E-06
REACTOME_RNA_POL_II_TRANSCRIPTION	105	Genes involved in RNA Polymerase II Transcription	14	0.1333	2.50E-07	8.32E-06
REACTOME_BIOSYNTHESIS_OF_THE_N_GLYCAN_PRECURSOR_DOLICHOL_LIPID_LINKED_OLIGOSACCHARIDE_LLO_AND_TRANSFER_TO_A_NASCENT_PROTEIN	29	Genes involved in Biosynthesis of the N-glycan precursor (dolichol lipid-linked oligosaccharide, LLO) and transfer to a nascent protein	8	0.2759	3.07E-07	9.94E-06
REACTOME_PHOSPHOLIPID_METABOLISM	198	Genes involved in Phospholipid metabolism	19	0.096	4.00E-07	1.27E-05
PID_TCR_PATHWAY	66	TCR signaling in na&#xef;ve CD4+ T cells	11	0.1667	4.91E-07	1.52E-05
PID_IL2_1PATHWAY	55	IL2-mediated signaling events	10	0.1818	7.03E-07	2.12E-05
REACTOME_FATTY_ACID_TRIACYLGLYCEROL_AND_KETONE_BODY_METABOLISM	168	Genes involved in Fatty acid, triacylglycerol, and ketone body metabolism	17	0.1012	7.67E-07	2.27E-05
REACTOME_CLEAVAGE_OF_GROWING_TRANSCRIPT_IN_THE_TERMINATION_REGION_	44	Genes involved in Cleavage of Growing Transcript in the Termination Region	9	0.2045	8.92E-07	2.58E-05
KEGG_CHEMOKINE_SIGNALING_PATHWAY	190	Chemokine signaling pathway	18	0.0947	9.68E-07	2.73E-05
REACTOME_TRANSCRIPTION	210	Genes involved in Transcription	19	0.0905	9.84E-07	2.73E-05
PID_EPO_PATHWAY	34	EPO signaling pathway	8	0.2353	1.17E-06	3.16E-05
KEGG_LEISHMANIA_INFECTION	72	Leishmania infection	11	0.1528	1.21E-06	3.22E-05
KEGG_JAK_STAT_SIGNALING_PATHWAY	155	Jak-STAT signaling pathway	16	0.1032	1.23E-06	3.22E-05
REACTOME_MRNA_3_END_PROCESSING	35	Genes involved in mRNA 3'-end processing	8	0.2286	1.48E-06	3.78E-05
REACTOME_SIGNALLING_TO_ERKS	36	Genes involved in Signalling to ERKs	8	0.2222	1.86E-06	4.67E-05
PID_IL23_PATHWAY	37	IL23-mediated signaling events	8	0.2162	2.33E-06	5.59E-05
ST_P38_MAPK_PATHWAY	37	p38 MAPK Pathway	8	0.2162	2.33E-06	5.59E-05
KEGG_NEUROTROPHIN_SIGNALING_PATHWAY	126	Neurotrophin signaling pathway	14	0.1111	2.35E-06	5.59E-05
REACTOME_MRNA_SPLICING	111	Genes involved in mRNA Splicing	13	0.1171	2.97E-06	6.93E-05
REACTOME_MEMBRANE_TRAFFICKING	129	Genes involved in Membrane Trafficking	14	0.1085	3.12E-06	7.15E-05
PID_IFNG_PATHWAY	40	IFN-gamma pathway	8	0.2	4.34E-06	9.68E-05
BIOCARTA_VEGF_PATHWAY	29	VEGF, Hypoxia, and Angiogenesis	7	0.2414	4.59E-06	9.68E-05
ST_TUMOR_NECROSIS_FACTOR_PATHWAY	29	Tumor Necrosis Factor Pathway.	7	0.2414	4.59E-06	9.68E-05
KEGG_AMYOTROPHIC_LATERAL_SCLEROSIS_ALS	53	Amyotrophic lateral sclerosis (ALS)	9	0.1698	4.59E-06	9.68E-05
PID_CD8_TCR_PATHWAY	53	TCR signaling in na&#xef;ve CD8+ T cells	9	0.1698	4.59E-06	9.68E-05
KEGG_EPITHELIAL_CELL_SIGNALING_IN_HELICOBACTER_PYLORI_INFECTION	68	Epithelial cell signaling in Helicobacter pylori infection	10	0.1471	5.26E-06	1.09E-04
REACTOME_TRANSPORT_OF_MATURE_TRANSCRIPT_TO_CYTOPLASM	54	Genes involved in Transport of Mature Transcript to Cytoplasm	9	0.1667	5.39E-06	1.10E-04
REACTOME_TRAF6_MEDIATED_IRF7_ACTIVATION	30	Genes involved in TRAF6 mediated IRF7 activation	7	0.2333	5.86E-06	1.18E-04
REACTOME_TRNA_AMINOACYLATION	42	Genes involved in tRNA Aminoacylation	8	0.1905	6.39E-06	1.27E-04
KEGG_UBIQUITIN_MEDIATED_PROTEOLYSIS	138	Ubiquitin mediated proteolysis	14	0.1014	6.89E-06	1.35E-04
REACTOME_ANTIGEN_PRESENTATION_FOLDING_ASSEMBLY_AND_PEPTIDE_LOADING_OF_CLASS_I_MHC	21	Genes involved in Antigen Presentation: Folding, assembly and peptide loading of class I MHC	6	0.2857	7.75E-06	1.49E-04
KEGG_APOPTOSIS	88	Apoptosis	11	0.125	9.04E-06	1.72E-04
KEGG_CYTOKINE_CYTOKINE_RECEPTOR_INTERACTION	267	Cytokine-cytokine receptor interaction	20	0.0749	9.31E-06	1.74E-04
REACTOME_MITOCHONDRIAL_PROTEIN_IMPORT	58	Genes involved in Mitochondrial Protein Import	9	0.1552	9.90E-06	1.83E-04
KEGG_RNA_DEGRADATION	59	RNA degradation	9	0.1525	1.14E-05	2.07E-04
BIOCARTA_DEATH_PATHWAY	33	Induction of apoptosis through DR3 and DR4/5 Death Receptors	7	0.2121	1.15E-05	2.07E-04
BIOCARTA_KERATINOCYTE_PATHWAY	46	Keratinocyte Differentiation	8	0.1739	1.30E-05	2.27E-04
PID_TNF_PATHWAY	46	TNF receptor signaling pathway	8	0.1739	1.30E-05	2.27E-04
BIOCARTA_RANKL_PATHWAY	14	Bone Remodelling	5	0.3571	1.35E-05	2.30E-04
REACTOME_TRAF3_DEPENDENT_IRF_ACTIVATION_PATHWAY	14	Genes involved in TRAF3-dependent IRF activation pathway	5	0.3571	1.35E-05	2.30E-04
BIOCARTA_NFKB_PATHWAY	23	NF-kB Signaling Pathway	6	0.2609	1.38E-05	2.30E-04
PID_NFKAPPAB_CANONICAL_PATHWAY	23	Canonical NF-kappaB pathway	6	0.2609	1.38E-05	2.30E-04
SIG_CD40PATHWAYMAP	34	Genes related to CD40 signaling	7	0.2059	1.42E-05	2.33E-04
REACTOME_ANTIGEN_PROCESSING_CROSS_PRESENTATION	76	Genes involved in Antigen processing-Cross presentation	10	0.1316	1.45E-05	2.35E-04
REACTOME_ER_PHAGOSOME_PATHWAY	61	Genes involved in ER-Phagosome pathway	9	0.1475	1.51E-05	2.42E-04
PID_IL6_7_PATHWAY	47	IL6-mediated signaling events	8	0.1702	1.53E-05	2.42E-04
PID_HIV_NEF_PATHWAY	35	HIV-1 Nef: Negative effector of Fas and TNF-alpha	7	0.2	1.74E-05	2.72E-04
BIOCARTA_NTHI_PATHWAY	24	NFkB activation by Nontypeable Hemophilus influenzae	6	0.25	1.81E-05	2.79E-04
KEGG_TERPENOID_BACKBONE_BIOSYNTHESIS	15	Terpenoid backbone biosynthesis	5	0.3333	1.99E-05	3.04E-04
BIOCARTA_STRESS_PATHWAY	25	TNF/Stress Related Signaling	6	0.24	2.33E-05	3.52E-04
PID_BCR_5PATHWAY	65	BCR signaling pathway	9	0.1385	2.56E-05	3.82E-04
BIOCARTA_RELA_PATHWAY	16	Acetylation and Deacetylation of RelA in The Nucleus	5	0.3125	2.84E-05	4.19E-04
PID_IL27_PATHWAY	26	IL27-mediated signaling events	6	0.2308	2.97E-05	4.30E-04
REACTOME_NGF_SIGNALLING_VIA_TRKA_FROM_THE_PLASMA_MEMBRANE	137	Genes involved in NGF signalling via TRKA from the plasma membrane	13	0.0949	2.98E-05	4.30E-04
BIOCARTA_IL2RB_PATHWAY	38	IL-2 Receptor Beta Chain in T cell Activation	7	0.1842	3.07E-05	4.39E-04
KEGG_ADIPOCYTOKINE_SIGNALING_PATHWAY	67	Adipocytokine signaling pathway	9	0.1343	3.28E-05	4.61E-04
PID_KIT_PATHWAY	52	Signaling events mediated by Stem cell factor receptor (c-Kit)	8	0.1538	3.29E-05	4.61E-04
REACTOME_SIGNALLING_TO_RAS	27	Genes involved in Signalling to RAS	6	0.2222	3.74E-05	5.17E-04
BIOCARTA_41BB_PATHWAY	17	The 4-1BB-dependent immune response	5	0.2941	3.94E-05	5.34E-04
BIOCARTA_IL10_PATHWAY	17	IL-10 Anti-inflammatory Signaling Pathway	5	0.2941	3.94E-05	5.34E-04
REACTOME_RIP_MEDIATED_NFKB_ACTIVATION_VIA_DAI	18	Genes involved in RIP-mediated NFkB activation via DAI	5	0.2778	5.35E-05	7.18E-04
REACTOME_GLYCOLYSIS	29	Genes involved in Glycolysis	6	0.2069	5.75E-05	7.57E-04
