# Supplementary material for: Integrative analysis associates monocytes with insufficient erythropoiesis during acute Plasmodium cynomolgi malaria in rhesus macaques
Source: Malar J. 2017 Sep 22;16:384. doi: 10.1186/s12936-017-2029-z (PMC5610412; doi:10.1186/s12936-017-2029-z)
Supplement: Supplementary file 4 — Additional file 4. Complete list of pathways that are upregulated in the bone marrow during acute P. cynomolgi infections of rhesus macaques using the Metacore database. [file 12936_2017_2029_MOESM4_ESM.xlsx]

## Sheet: Pathway Maps
Enrichment analysis report
Enrichment by Pathway Maps					TP2Up_data_amr
#	Maps	Total	pValue	Min FDR	p-value	FDR	In Data	Network Objects from Active Data
1	Immune response_HSP60 and HSP70/ TLR signaling pathway	54	1.31711e-07	6.81083e-05	1.31711e-07	6.81083e-05	13	IKK-gamma, IL-1 beta, TPL2(MAP3K8), CD83, NF-kB, NF-kB1 (p105), HSP60, ICAM1, MyD88, HSP70, IL-10, p38 MAPK, IKK-beta
2	Immune response_IFN alpha/beta signaling pathway	24	1.78294e-07	6.81083e-05	1.78294e-07	6.81083e-05	9	IRF2, STAT2, IRF9, IRF1, ISGF3, STAT1, USP18, IFNAR2, STAT1/STAT2
3	Development_PEDF signaling	49	3.29684e-07	7.99132e-05	3.29684e-07	7.99132e-05	12	NF-kB p50/p50, IL-1 beta, CCL23, c-IAP2, VEGF-A, c-FLIP(Short), c-FLIP(Long), NF-kB, NF-kB1 (p50), SOD2, PDK (PDPK1), c-IAP1
4	PDE4 regulation of cyto/chemokine expression in inflammatory skin diseases	50	4.18394e-07	7.99132e-05	4.18394e-07	7.99132e-05	12	NF-kB p50/p50, IL-1 beta, MIG, c-Raf-1, MAPKAPK2, IP10, NF-kB1 (p50), IL-10, p38 MAPK, Adenylate cyclase, IFN-gamma, 14-3-3
5	Immune response_Antiviral actions of Interferons	52	6.61674e-07	0.000101104	6.61674e-07	0.000101104	12	INDO, STAT2, IRF9, WARS, OAS2, IRF1, PKR, ISGF3, ADAR1, IFN-gamma, 2'-5'-oligoadenylate synthetase, STAT1
6	SLE genetic marker-specific pathways in antigen-presenting cells (APC)	84	9.32389e-07	0.000118724	9.32389e-07	0.000118724	15	IRF8, IL-1 beta, IRF9, VISA, NF-kB, IRF1, ICAM1, MyD88, MDA-5, IL-10, TR4, IKK-beta, IFN-gamma, STAT1, RFP
7	Signal transduction_PTMs (ubiquitination and phosphorylation) in TNF-alpha-induced NF-kB signaling	39	2.03795e-06	0.000222428	2.03795e-06	0.000222428	10	IKK-gamma, c-IAP2, Zibra, NF-kB1 (p105), NF-kB1 (p50), TNF-R1, c-IAP1, UBE2D3, IKK-beta, RIPK1
8	Signal transduction_NF-kB activation pathways	51	3.9687e-06	0.00037901	3.9687e-06	0.00037901	11	IKK-gamma, IL-1 beta, c-IAP2, NF-kB, NF-kB1 (p105), NF-kB1 (p50), MyD88, TNF-R1, c-IAP1, IKK-beta, RIPK1
9	Apoptosis and survival_Anti-apoptotic TNFs/NF-kB/IAP pathway	27	6.7708e-06	0.000574765	6.7708e-06	0.000574765	8	IKK-gamma, DR3(TNFRSF12), c-IAP2, NF-kB, TNF-R1, c-IAP1, IKK-beta, RIPK1
10	Immune response_Platelet activating factor/ PTAFR pathway signaling	55	8.63727e-06	0.000609429	8.63727e-06	0.000609429	11	STAT3, IL-1 beta, STAT2, MAPKAPK2, NF-kB, PLC-beta, p38 MAPK, ASK1 (MAP3K5), Adenylate cyclase, NF-AT, STAT1
11	Immune response_Innate immune response to RNA viral infection	28	9.15229e-06	0.000609429	9.15229e-06	0.000609429	8	IKK-gamma, Caspase-10, VISA, NF-kB, MDA-5, RIG-I, IKK-beta, RIPK1
12	Signal transduction_PTMs in IL-17-induced CIKS-independent signaling pathways	46	1.0178e-05	0.000609429	1.0178e-05	0.000609429	10	STAT3, p38alpha (MAPK14), TPL2(MAP3K8), STAT2, c-Raf-1, MAPKAPK2, NF-kB, PDK (PDPK1), p38 MAPK, STAT1
13	Immune response _IFN gamma signaling pathway	56	1.03699e-05	0.000609429	1.03699e-05	0.000609429	11	IRF9, IRF1, c-Cbl, ICAM1, PKR, FANCC, PDK (PDPK1), ISGF3, p38 MAPK, IFN-gamma, STAT1
14	Immune response_Role of PKR in stress-induced antiviral cell response	57	1.23969e-05	0.000676519	1.23969e-05	0.000676519	11	IL-1 beta, p38alpha (MAPK14), NF-kB, IRF1, MyD88, PKR, TNF-R1, IL-10, IKK-beta, IFN-gamma, STAT1
15	Chemotaxis_CCR1 signaling	48	1.52071e-05	0.000774549	1.52071e-05	0.000774549	10	STAT3, CCL23, c-Raf-1, NF-kB, PLC-beta, cPLA2, p38 MAPK, Adenylate cyclase, IKK-beta, CCL15
16	Immune response_IL-3 signaling via JAK/STAT, p38, JNK and NF-kB	93	1.70006e-05	0.000811778	1.70006e-05	0.000811778	14	STAT3, Cyclin D2, IKK-gamma, ARNT, 14-3-3 gamma, NF-kB, ICAM1, Mcl-1, IL-2R alpha chain, p38 MAPK, C3aR, IKK-beta, SOCS3, STAT1
17	Signal transduction_Soluble CXCL16 signaling	49	1.84375e-05	0.000828601	1.84375e-05	0.000828601	10	STAT3, IKK-gamma, VEGF-A, c-Raf-1, NF-kB, PDK (PDPK1), IL-10, p38 MAPK, IKK-beta, CD163
18	Immune response_IL-10 signaling pathway	62	2.85477e-05	0.00117232	2.85477e-05	0.00117232	11	STAT3, IL-1 beta, NF-kB, Bcl-3, NF-kB1 (p50), ICAM1, IL10RB, PDK (PDPK1), IL-10, SOCS3, STAT1
19	Immune response_IL-27 signaling pathway	24	2.91546e-05	0.00117232	2.91546e-05	0.00117232	7	STAT3, NF-kB, ICAM1, IL-10, SOCS3, IFN-gamma, STAT1
20	TLRs-mediated IFN-alpha production by plasmacytoid dendritic cells in SLE	53	3.79399e-05	0.0014493	3.79399e-05	0.0014493	10	La protein, IKK-gamma, 4E-BP2, U1-70K, MyD88, PDK (PDPK1), Sec24C, IKK-beta, Ro52, RAGE
21	Development_Cross-talk between VEGF and Angiopoietin 1 signaling pathways	26	5.17096e-05	0.00188125	5.17096e-05	0.00188125	7	IKK-gamma, VEGF-A, NF-kB, ICAM1, IKK-beta, PLC-gamma, RIPK1
22	Immune response_IL-9 signaling pathway	36	6.73348e-05	0.00224012	6.73348e-05	0.00224012	8	STAT3, NF-kB p50/p50, Shc, c-Raf-1, Bcl-3, TNF-R1, SOCS3, STAT1
23	Immune response_Role of HMGB1 in dendritic cell maturation and migration	27	6.74382e-05	0.00224012	6.74382e-05	0.00224012	7	IL-1 beta, NF-kB, IL-18, p38 MAPK, CXCR4, IFN-gamma, RAGE
24	Immune response_IL-5 signaling via JAK/STAT	57	7.28796e-05	0.00232	7.28796e-05	0.00232	10	STAT3, IL-1 beta, c-IAP2, VEGF-A, AID, Slp76, NF-kB1 (p105), ECP (RNase 3), Mcl-1, STAT1
25	Immune response_Antigen presentation by MHC class I	28	8.68669e-05	0.00265465	8.68669e-05	0.00265465	7	TAP1 (PSF1), PDIA3, PSMB8(LMP7), HSP90, PSME2, Calreticulin, PSME1
26	Immune response_TLR5, TLR7, TLR8 and TLR9 signaling pathways	48	9.77596e-05	0.00287263	9.77596e-05	0.00287263	9	IKK-gamma, IL-1 beta, TPL2(MAP3K8), NF-kB, NF-kB1 (p105), IRF1, MyD88, p38 MAPK, IKK-beta
27	Development_EGFR signaling pathway	71	0.000104226	0.0029492	0.000104226	0.0029492	11	STAT3, p38alpha (MAPK14), Shc, c-Raf-1, NF-kB, c-Cbl, PDK (PDPK1), PLC-gamma 1, p38 MAPK, IKK-beta, STAT1
28	Development_G-CSF signaling	49	0.000115607	0.00315442	0.000115607	0.00315442	9	STAT3, Shc, c-IAP2, c-Raf-1, c-Cbl, PDK (PDPK1), p38 MAPK, CXCR4, STAT1
29	Development_c-Kit ligand signaling pathway during hemopoiesis	61	0.000132031	0.00347834	0.000132031	0.00347834	10	STAT3, Shc, VEGF-A, c-Raf-1, c-Cbl, PDK (PDPK1), TEC, CXCR4, PLC-gamma, STAT1
30	Development_IGF-1 receptor signaling	52	0.000186264	0.00474352	0.000186264	0.00474352	9	Shc, c-Raf-1, NF-kB, PTEN, PDK (PDPK1), Hamartin, ASK1 (MAP3K5), IGF-2, Cyclin D
31	Immune response_IL-12 signaling pathway	23	0.000219035	0.00539815	0.000219035	0.00539815	6	STAT3, IRF1, IRF4, IL-2R alpha chain, SOCS3, IFN-gamma
32	Immune response_CD40 signaling	65	0.000227422	0.0054297	0.000227422	0.0054297	10	STAT3, Cyclin D2, c-FLIP(Long), NF-kB, IRF1, c-Cbl, ICAM1, PDK (PDPK1), p38 MAPK, IKK-beta
33	Apoptosis and survival_TNFR1 signaling pathway	43	0.00025273	0.00585109	0.00025273	0.00585109	8	IKK-gamma, c-IAP2, c-FLIP(Short), Caspase-10, NF-kB, TNF-R1, c-IAP1, RIPK1
34	Apoptosis and survival_Endoplasmic reticulum stress response pathway	55	0.000289663	0.00632292	0.000289663	0.00632292	9	p38alpha (MAPK14), C/EBP zeta, SOD2, DNAJC3, Endoplasmin, ASK1 (MAP3K5), Derlin-2, HERP, ERP5
35	Immune response_Fc epsilon RI pathway	55	0.000289663	0.00632292	0.000289663	0.00632292	9	IKK-gamma, c-Raf-1, NF-kB, Slp76, cPLA2, PLC-gamma 1, p38 MAPK, IKK-beta, PLC-gamma
36	Immune response_IL-1 signaling pathway	44	0.000298317	0.00633096	0.000298317	0.00633096	8	IKK-gamma, IL-1 beta, p38alpha (MAPK14), IRF1, Tissue factor, MyD88, IKK-beta, STAT1
37	Immune response_Inflammasome in inflammatory response	34	0.000320978	0.00661711	0.000320978	0.00661711	7	IKK-gamma, IL-1 beta, Caspase-5, NF-kB, IL-18, TNF-R1, Caspase-1
38	Immune response_CD28 signaling	56	0.000333206	0.00661711	0.000333206	0.00661711	9	IKK-gamma, p38alpha (MAPK14), NF-kB, Slp76, PIP5KI, PLC-gamma 1, p38 MAPK, IKK-beta, NF-AT
39	Immune response_IL-4 signaling pathway	94	0.000337785	0.00661711	0.000337785	0.00661711	12	STAT3, IKK-gamma, p38alpha (MAPK14), Shc, c-Raf-1, p38beta (MAPK11), c-Cbl, PDK (PDPK1), PLC-gamma 1, p38 MAPK, PLC-gamma, STAT1
40	Immune response_TLR2 and TLR4 signaling pathways	57	0.000382018	0.00695518	0.000382018	0.00695518	9	IKK-gamma, IL-1 beta, TPL2(MAP3K8), NF-kB, NF-kB1 (p105), MyD88, IL-10, p38 MAPK, IKK-beta
41	Development_Growth hormone signaling via STATs and PLC/IP3	35	0.000387663	0.00695518	0.000387663	0.00695518	7	STAT3, CRK, IRF1, PLC-gamma 1, SOCS3, PLC-gamma, STAT1
42	DeltaF508-CFTR traffic / ER-to-Golgi in CF	17	0.000408529	0.00695518	0.000408529	0.00695518	5	Sec31, Sec24, Sec23, SAR1, PREB
43	wtCFTR traffic / ER-to-Golgi (normal)	17	0.000408529	0.00695518	0.000408529	0.00695518	5	Sec31, Sec24, Sec23, SAR1, PREB
44	Immune response_Naive CD4+ T cell differentiation	46	0.000409663	0.00695518	0.000409663	0.00695518	8	STAT3, IL-1 beta, NF-kB, IL-18, IRF4, IL-10, IFN-gamma, STAT1
45	Immune response_Inhibitory action of Lipoxins on pro-inflammatory TNF-alpha signaling	46	0.000409663	0.00695518	0.000409663	0.00695518	8	STAT3, IKK-gamma, IL-1 beta, TNF-R1, PDK (PDPK1), IKK-beta, RIPK1, 14-3-3
46	Development_Prolactin receptor signaling	58	0.000436574	0.00725092	0.000436574	0.00725092	9	STAT3, Shc, c-Raf-1, IRF1, c-Cbl, TEC, SOCS3, PLC-gamma, STAT1
47	Immune response_Oncostatin M signaling via JAK-Stat in mouse cells	18	0.000547301	0.00880891	0.000547301	0.00880891	5	STAT3, VEGF-A, SERPINA3 (ACT), SOCS3, STAT1
48	Transcription_Role of Akt in hypoxia induced HIF1 activation	27	0.00056105	0.00880891	0.00056105	0.00880891	6	ARNT, VEGF-A, ENO1, HSP70, PDK (PDPK1), PGK1
49	Immune response_IL-18 signaling	60	0.000564969	0.00880891	0.000564969	0.00880891	9	IL-1 beta, c-Raf-1, NF-kB, IL-18, ICAM1, MyD88, PDK (PDPK1), p38 MAPK, IKK-beta
50	Immune response_Bacterial infections in normal airways	49	0.000637904	0.00946126	0.000637904	0.00946126	8	IKK-gamma, IL-1 beta, NF-kB, IRF1, MyD88, IKK-beta, IFN-gamma, STAT1
51	Signal transduction_mTORC1 downstream signaling	61	0.000639901	0.00946126	0.000639901	0.00946126	9	STAT3, SC5D, Rictor, VEGF-A, 4E-BP2, HMGCS2, SCD, eIF4A, Cyclin D
52	Substance P-mediated inflammation and pain in Sickle cell disease	38	0.000656334	0.00946126	0.000656334	0.00946126	7	IL-1 beta, NF-kB, PLC-beta, Tissue factor, ICAM1, TNF-R1, IFN-gamma
53	SLE genetic marker-specific pathways in T cells	101	0.000656344	0.00946126	0.000656344	0.00946126	12	STAT3, c-Raf-1, NF-kB, Slp76, TMEM39A, IL-10, PLC-gamma 1, Aiolos, IKK-beta, IFN-gamma, RFP, Lnk
54	Development_Role of CNTF and LIF in regulation of oligodendrocyte development	28	0.000690373	0.0097675	0.000690373	0.0097675	6	STAT3, c-IAP2, PDK (PDPK1), SOCS3, STAT1, 14-3-3
55	Signal transduction_mTORC1 upstream signaling	62	0.000722764	0.0100068	0.000722764	0.0100068	9	p38alpha (MAPK14), c-Raf-1, MAPKAPK2, TNF-R1, PDK (PDPK1), Hamartin, Dsh, p38 MAPK, IKK-beta
56	Immune response_Lectin induced complement pathway	50	0.000733485	0.0100068	0.000733485	0.0100068	8	C2, C4a, C2b, C4, C3aR, C2a, C3 convertase (C2aC4b), C4b
57	Development_ERBB-family signaling	39	0.00077294	0.0101503	0.00077294	0.0101503	7	IKK-gamma, Shc, c-Raf-1, NF-kB, c-Cbl, Neuregulin 1, PLC-gamma 1
58	Translation _Regulation of EIF2 activity	39	0.00077294	0.0101503	0.00077294	0.0101503	7	Shc, Casein kinase I, c-Raf-1, eIF2B5, c-Cbl, PKR, PDK (PDPK1)
59	Cholesterol Biosynthesis	103	0.000783858	0.0101503	0.000783858	0.0101503	12	CYP51A1, SC5D, SC4MOL, FDFT1, HMGCS1, FDPS, LSS, ERG1, HMDH, DHC24, IDI1, HSD17B7
60	IL-6 signaling in multiple myeloma	51	0.000840264	0.0106994	0.000840264	0.0106994	8	STAT3, Cyclin D2, Shc, VEGF-A, c-Raf-1, PDK (PDPK1), Mcl-1, STAT1
61	Apoptosis and survival_NGF activation of NF-kB	40	0.00090533	0.0112443	0.00090533	0.0112443	7	IKK-gamma, Shc, c-FLIP(Long), NF-kB, MyD88, PDK (PDPK1), IKK-beta
62	Transcription_Sirtuin6 regulation and functions	64	0.000914776	0.0112443	0.000914776	0.0112443	9	c-IAP2, HMGCS1, ICAM1, SOD2, SCD, ALDOC, LDLR, HMDH, GCN5
63	Immune response_Oncostatin M signaling via JAK-Stat in human cells	20	0.000927214	0.0112443	0.000927214	0.0112443	5	STAT3, VEGF-A, SERPINA3 (ACT), SOCS3, STAT1
64	Main growth factor signaling cascades in multiple myeloma cells	41	0.00105496	0.0125936	0.00105496	0.0125936	7	STAT3, Shc, VEGF-A, c-Raf-1, NF-kB, PTEN, PDK (PDPK1)
65	Immune response_Classical complement pathway	53	0.00109119	0.0126313	0.00109119	0.0126313	8	C2, C4a, C2b, C4, C3aR, C2a, C3 convertase (C2aC4b), C4b
66	Immune response_T cell receptor signaling pathway	53	0.00109119	0.0126313	0.00109119	0.0126313	8	IKK-gamma, p38alpha (MAPK14), c-Raf-1, Bcl-10, NF-kB, Slp76, PLC-gamma 1, IKK-beta
67	Translation_Insulin regulation of translation	42	0.00122335	0.0137001	0.00122335	0.0137001	7	Shc, c-Raf-1, eIF4G1/3, eIF2B5, PDK (PDPK1), Hamartin, eIF4A
68	B cell signaling in hematological malignancies	80	0.0012306	0.0137001	0.0012306	0.0137001	10	STAT3, Cyclin D2, IKK-gamma, Bcl-10, NF-kB, c-Cbl, MyD88, PDK (PDPK1), Mcl-1, IKK-beta
69	Development_FGFR signaling pathway	54	0.00123732	0.0137001	0.00123732	0.0137001	8	Shc, CRK, c-Raf-1, MAPKAPK2, c-Cbl, PDK (PDPK1), PLC-gamma 1, p38 MAPK
70	Development_VEGF signaling and activation	43	0.00141208	0.0154119	0.00141208	0.0154119	7	IKK-gamma, VEGF-A, c-Raf-1, NF-kB, ICAM1, PLC-gamma 1, IKK-beta
71	Development_Angiotensin signaling via STATs	32	0.00145132	0.0154337	0.00145132	0.0154337	6	STAT3, STAT2, IRF9, PLC-beta, ISGF3, STAT1
72	Development_Thrombopoetin signaling via JAK-STAT pathway	22	0.00147469	0.0154337	0.00147469	0.0154337	5	STAT3, TAP1 (PSF1), SERPINA3 (ACT), SOCS3, STAT1
73	Cell cycle_Role of 14-3-3 proteins in cell cycle regulation	22	0.00147469	0.0154337	0.00147469	0.0154337	5	14-3-3 gamma, Chk2, MAPKAPK2, ATR, p38 MAPK
74	Apoptosis and survival_FAS signaling cascades	44	0.00162279	0.0167543	0.00162279	0.0167543	7	Lamin B, c-FLIP(Long), Caspase-10, c-IAP1, ASK1 (MAP3K5), RIPK1, DFF40 (CAD)
75	Development_Cytokine-mediated regulation of megakaryopoiesis	57	0.00177115	0.0177829	0.00177115	0.0177829	8	STAT3, IL-1 beta, Shc, NF-kB, IRF1, CXCR4, IFN-gamma, STAT1
76	Cytoskeleton remodeling_FAK signaling	57	0.00177115	0.0177829	0.00177115	0.0177829	8	Shc, VEGF-A, CRK, c-Raf-1, PLC-beta, PTEN, PLC-gamma 1, RIPK1
77	Development_VEGF signaling via VEGFR2 - generic cascades	84	0.00179226	0.0177829	0.00179226	0.0177829	10	IKK-gamma, Shc, VEGF-A, c-Raf-1, MAPKAPK2, HSP90, PDK (PDPK1), PLC-gamma 1, p38 MAPK, IKK-beta
78	Immune response_TNF-R2 signaling pathways	45	0.00185718	0.0181909	0.00185718	0.0181909	7	c-IAP2, NF-kB, PDK (PDPK1), c-IAP1, p38 MAPK, ASK1 (MAP3K5), IKK-beta
79	Apoptosis and survival_Caspase cascade	34	0.00201397	0.0187643	0.00201397	0.0187643	6	Lamin B, Caspase-10, TNF-R1, RIPK1, Caspase-4, DFF40 (CAD)
80	Chemotaxis_CXCR4 signaling pathway	34	0.00201397	0.0187643	0.00201397	0.0187643	6	STAT3, Shc, CRK, c-Raf-1, c-Cbl, CXCR4
81	Immune response_IL-22 signaling pathway	34	0.00201397	0.0187643	0.00201397	0.0187643	6	STAT3, IL10RB, Mcl-1, p38 MAPK, SOCS3, STAT1
82	Immune response_CXCR4 signaling via second messenger	34	0.00201397	0.0187643	0.00201397	0.0187643	6	NF-kB, Slp76, PDK (PDPK1), PLC-gamma 1, IKK-beta, CXCR4
83	Immune response_MIF-induced cell adhesion, migration and angiogenesis	46	0.00211699	0.0194372	0.00211699	0.0194372	7	VEGF-A, c-Raf-1, NF-kB, ICAM1, PDK (PDPK1), p38 MAPK, CXCR4
84	Immune response_T regulatory cell-mediated modulation of antigen-presenting cell functions	72	0.00213707	0.0194372	0.00213707	0.0194372	9	IRF8, INDO, CTLA-4, NF-kB, IRF1, ICAM1, IL-10, IFN-gamma, STAT1
85	SLE genetic marker-specific pathways in B cells	101	0.00222486	0.0198022	0.00222486	0.0198022	11	IRF8, Shc, STAT2, IRF9, c-Raf-1, NF-kB, TMEM39A, TNF-R1, Aiolos, PLC-gamma, STAT1
86	CFTR folding and maturation (normal and CF)	24	0.00222905	0.0198022	0.00222905	0.0198022	5	HSP40, HSP105, Hdj-2, HSP70, BAG-3
87	Development_EPO-induced Jak-STAT pathway	35	0.00235045	0.0201769	0.00235045	0.0201769	6	STAT3, Shc, c-Raf-1, c-Cbl, SOCS3, STAT1
88	NALP3 inflammasome activation in age-related macular degeneration (AMD)	35	0.00235045	0.0201769	0.00235045	0.0201769	6	IL-1 beta, Dicer, VDAC 1, NF-kB, IL-18, Caspase-1
89	Development_Angiopoietin - Tie2 signaling	35	0.00235045	0.0201769	0.00235045	0.0201769	6	STAT3, IKK-gamma, CRK, NF-kB, RIPK1, STAT1
90	Apoptosis and survival_Role of nuclear PI3K in NGF/ TrkA signaling	25	0.00269653	0.0224069	0.00269653	0.0224069	5	14-3-3 gamma, PDK (PDPK1), PLC-gamma 1, Acinus, DFF40 (CAD)
91	Development_Leptin signaling via JAK/STAT and MAPK cascades	25	0.00269653	0.0224069	0.00269653	0.0224069	5	STAT3, VEGF-A, c-Raf-1, cPLA2, SOCS3
92	Immune response_Histamine H1 receptor signaling in immune response	48	0.00272012	0.0224069	0.00272012	0.0224069	7	c-Raf-1, PLC-beta, Tissue factor, ICAM1, cPLA2, p38 MAPK, IKK-beta
93	Immune response_HMGB1/TLR signaling pathway	36	0.00272754	0.0224069	0.00272754	0.0224069	6	IKK-gamma, IL-1 beta, p38alpha (MAPK14), MyD88, IKK-beta, RAGE
94	Chemotaxis_Leukocyte chemotaxis	75	0.00284014	0.0230837	0.00284014	0.0230837	9	MIG, PIP5K1A, IP10, ICAM1, PDK (PDPK1), PIP5KI, PLC-gamma 1, CXCR4, PLC-beta2
95	Immune response_BCR pathway	62	0.00304906	0.0244094	0.00304906	0.0244094	8	IKK-gamma, Shc, Bcl-10, NF-kB, PTEN, PDK (PDPK1), IKK-beta, PLC-gamma
96	PDE4 regulation of cyto/chemokine expression in arthritis	49	0.00306715	0.0244094	0.00306715	0.0244094	7	NF-kB p50/p50, IKK-gamma, IL-1 beta, IP10, NF-kB1 (p50), IL-10, IFN-gamma
97	HCV-dependent regulation of membrane receptors signaling in HCC	27	0.00383792	0.030106	0.00383792	0.030106	5	IL-1 beta, Shc, c-Raf-1, TNF-R1, IKK-beta
98	Inflammatory factors-induced expression of mucins in normal and asthmatic epithelium	51	0.00386177	0.030106	0.00386177	0.030106	7	IL-1 beta, Shc, c-Raf-1, PGES2, TNF-R1, C3aR, IKK-beta
99	Development_Role of IL-8 in angiogenesis	65	0.00410444	0.0303561	0.00410444	0.0303561	8	STAT3, IKK-gamma, VEGF-A, Bcl-10, NF-kB, PDK (PDPK1), LDLR, HMDH
100	Immune response_Th17, Th22 and Th9 cell differentiation	39	0.00413225	0.0303561	0.00413225	0.0303561	6	STAT3, IL-1 beta, NF-kB, TNF-R1, IRF4, IL-10
101	Immune response_TSLP signalling	39	0.00413225	0.0303561	0.00413225	0.0303561	6	STAT3, c-Raf-1, NF-kB, PDK (PDPK1), p38 MAPK, STAT1
102	Role of tumor microenvironment in plexiform neurofibroma formation in neurofibromatosis type 1	39	0.00413225	0.0303561	0.00413225	0.0303561	6	Shc, VEGF-A, c-Raf-1, Midkine, PDK (PDPK1), p38 MAPK
103	Apoptosis and survival_APRIL and BAFF signaling	39	0.00413225	0.0303561	0.00413225	0.0303561	6	NF-kB p50/p50, IKK-gamma, Cyclophilin B, NF-kB1 (p50), IL-10, IKK-beta
104	Immune response_HMGB1 release from the cell	39	0.00413225	0.0303561	0.00413225	0.0303561	6	IL-1 beta, NF-kB, MyD88, TNF-R1, PDK (PDPK1), IFN-gamma
105	Immune response_TCR and CD28 co-stimulation in activation of NF-kB	40	0.00470171	0.0333632	0.00470171	0.0333632	6	IKK-gamma, Bcl-10, NF-kB, Slp76, PLC-gamma 1, IKK-beta
106	Apoptosis and survival_Role of PKR in stress-induced apoptosis	53	0.0048036	0.0333632	0.0048036	0.0333632	7	C/EBP zeta, NF-kB, IRF1, PKR, TNF-R1, IKK-beta, IFN-gamma
107	Translation_Regulation of EIF4F activity	53	0.0048036	0.0333632	0.0048036	0.0333632	7	Shc, c-Raf-1, eIF4G1/3, PDK (PDPK1), Hamartin, p38 MAPK, eIF4A
108	Immune response_Inhibitory PD-1 signaling in T cells	53	0.0048036	0.0333632	0.0048036	0.0333632	7	PD-L2, SLAP-130(ADAP), ICAM1, PTEN, PDK (PDPK1), PLC-gamma 1, PD-L1
109	Immune response_HMGB1/RAGE signaling pathway	53	0.0048036	0.0333632	0.0048036	0.0333632	7	IL-1 beta, c-Raf-1, NF-kB, Tissue factor, ICAM1, p38 MAPK, RAGE
110	Signal transduction_Additional pathways of NF-kB activation (in the cytoplasm)	53	0.0048036	0.0333632	0.0048036	0.0333632	7	IKK-gamma, TPL2(MAP3K8), c-Raf-1, NF-kB1 (p50), PDK (PDPK1), Adenylate cyclase, IKK-beta
111	Schema: Initiation of T cell recruitment in allergic contact dermatitis	18	0.00488253	0.0336059	0.00488253	0.0336059	4	IP10, ICAM1, CD1d, IFN-gamma
112	Immune response_CD137 signaling in immune cell	29	0.00528895	0.0354413	0.00528895	0.0354413	5	Cyclin D2, NF-kB, p38 MAPK, ASK1 (MAP3K5), IFN-gamma
113	TLR2-induced platelet activation	41	0.00532686	0.0354413	0.00532686	0.0354413	6	IL-1 beta, PLC-beta, cPLA2, p38 MAPK, P2X1, PLC-gamma
114	Signal transduction_PTMs (phosphorylation) in TNF-alpha-induced NF-kB signaling	41	0.00532686	0.0354413	0.00532686	0.0354413	6	IKK-gamma, TNF-R1, PDK (PDPK1), Adenylate cyclase, IKK-beta, RIPK1
115	Th17 cells in CF	54	0.00533475	0.0354413	0.00533475	0.0354413	7	STAT3, IL-1 beta, NF-kB, ICAM1, MyD88, IRF4, p38 MAPK
116	Translation_Non-genomic (rapid) action of Androgen Receptor	42	0.00601078	0.0387891	0.00601078	0.0387891	6	Shc, c-Raf-1, NF-kB, PTEN, Neuregulin 1, Dsh
117	Apoptosis and survival_Anti-apoptotic TNFs/NF-kB/Bcl-2 pathway	42	0.00601078	0.0387891	0.00601078	0.0387891	6	IKK-gamma, NF-kB, TNF-R1, IKK-beta, RIPK1, RANK(TNFRSF11A)
118	Signal transduction_JNK pathway	42	0.00601078	0.0387891	0.00601078	0.0387891	6	HPK1(MAP4K1), TPL2(MAP3K8), CRK, c-Raf-1, TNF-R1, ASK1 (MAP3K5)
119	DNA damage_Brca1 as a transcription regulator	30	0.00614331	0.0387891	0.00614331	0.0387891	5	Chk2, VEGF-A, ATR, NFYA, STAT1
120	Signal transduction_Additional pathways of NF-kB activation (in the nucleus)	30	0.00614331	0.0387891	0.00614331	0.0387891	5	IKK-gamma, p38alpha (MAPK14), NF-kB1 (p50), Adenylate cyclase, IKK-beta
121	Inter-cellular relations in COPD (general schema)	30	0.00614331	0.0387891	0.00614331	0.0387891	5	IL-1 beta, MIG, IP10, CCR2, IFN-gamma
122	Chemotaxis_CCL2-induced chemotaxis	56	0.00652771	0.0408784	0.00652771	0.0408784	7	Shc, c-Raf-1, PA2G6, cPLA2, p38 MAPK, CCR2, PLC-beta2
123	Immune response_IL-7 signaling in B lymphocytes	43	0.00675651	0.0409681	0.00675651	0.0409681	6	STAT3, Cyclin D2, c-Raf-1, E2A, PDK (PDPK1), STAT1
124	Signal transduction_PTMs in BAFF-induced canonical NF-kB signaling	43	0.00675651	0.0409681	0.00675651	0.0409681	6	IKK-gamma, Bcl-10, NF-kB1 (p105), NF-kB1 (p50), MyD88, IKK-beta
125	Signal transduction_AKT signaling	43	0.00675651	0.0409681	0.00675651	0.0409681	6	NF-kB, HSP90, PTEN, PDK (PDPK1), Hamartin, Cyclin D
126	Regulation of Tissue factor signaling in cancer	43	0.00675651	0.0409681	0.00675651	0.0409681	6	VEGF-A, c-Raf-1, Tissue factor, PTEN, TNF-R1, PDK (PDPK1)
127	Apoptosis and survival_Role of IAP-proteins in apoptosis	31	0.00709018	0.0419915	0.00709018	0.0419915	5	c-IAP2, HSP70, TNF-R1, c-IAP1, NAIP
128	Signal transduction_PTMs in IL-23 signaling pathway	31	0.00709018	0.0419915	0.00709018	0.0419915	5	STAT3, NF-kB, PDK (PDPK1), SOCS3, STAT1
129	Alternative complement cascade disruption in age-related macular degeneration	31	0.00709018	0.0419915	0.00709018	0.0419915	5	VEGF-A, Factor B, Factor Ba, Factor Bb, C3aR
130	Immune response_TLR3 and TLR4 induced TICAM1-specific signaling pathway	20	0.0072593	0.0426624	0.0072593	0.0426624	4	IKK-gamma, NF-kB, RIPK3, RIPK1
131	Immune response_PGE2 in immune and neuroendocrine system interactions	44	0.0075671	0.0434682	0.0075671	0.0434682	6	IL-1 beta, NF-kB, PGES2, TNF-R1, cPLA2, p38 MAPK
132	Development_Flt3 signaling	44	0.0075671	0.0434682	0.0075671	0.0434682	6	Shc, CRK, c-Raf-1, c-Cbl, PDK (PDPK1), p38 MAPK
133	Nociception_Expression and role of Nociceptin in immune system	44	0.0075671	0.0434682	0.0075671	0.0434682	6	Nociceptin receptor, STAT3, IL-1 beta, TNF-R1, p38 MAPK, STAT1
134	Immune response_IL-6 signaling pathway via JAK/STAT	72	0.00765129	0.0436238	0.00765129	0.0436238	8	STAT3, VEGF-A, IRF1, ICAM1, Mcl-1, TEC, SOCS3, STAT1
135	DNA damage_ATM/ATR regulation of G1/S checkpoint	32	0.00813442	0.0453627	0.00813442	0.0453627	5	Chk2, NF-kB, ATR, RAD9, Cyclin D
136	Development_PDGF signaling via STATs and NF-kB	32	0.00813442	0.0453627	0.00813442	0.0453627	5	STAT3, Shc, NF-kB, PKR, STAT1
137	Signal transduction_PTMs in IL-17-induced CIKS-dependent MAPK signaling pathways	32	0.00813442	0.0453627	0.00813442	0.0453627	5	IKK-gamma, TPL2(MAP3K8), NF-kB1 (p105), p38 MAPK, IKK-beta
138	Immune response_TREM1 signaling pathway	59	0.00867462	0.0476792	0.00867462	0.0476792	7	IKK-gamma, IL-1 beta, c-Raf-1, Bcl-10, c-Cbl, PDK (PDPK1), PLC-gamma
139	Immune response_Immunological synapse formation	59	0.00867462	0.0476792	0.00867462	0.0476792	7	PIP5K1A, Slp76, SLAP-130(ADAP), c-Cbl, ICAM1, PLC-gamma 1, CXCR4
140	Cell adhesion_Integrin inside-out signaling in T cells	74	0.00899602	0.0490926	0.00899602	0.0490926	8	Shc, Slp76, SLAP-130(ADAP), ICAM1, PIP5KI, PLC-gamma 1, CXCR4, PLC-beta2

## Sheet: Info
Info
General
Date	2016-09-26
Server	portal.genego.com
Version	6.27.68571
Name	Yan
Login	emory-tang
Workflow Settings
Type	Enrichment
Signals	both
Distribution	intersection
Sorting method	statistically significant
Active Data
Name	Type	Size		Threshold	0
TP2Up_data_amr	General	1148		P-value	1
