# Supplementary material for: Integrative analysis associates monocytes with insufficient erythropoiesis during acute Plasmodium cynomolgi malaria in rhesus macaques
Source: Malar J. 2017 Sep 22;16:384. doi: 10.1186/s12936-017-2029-z (PMC5610412; doi:10.1186/s12936-017-2029-z)
Supplement: Supplementary file 5 — Additional file 5. Complete list of gene sets that are downregulated in the bone marrow during acute P. cynomolgi infections of rhesus macaques using the GSEA database. [file 12936_2017_2029_MOESM5_ESM.csv]

Gene Set Name	# Genes in Gene Set (K)	Description	# Genes in Overlap (k)	k/K	p-value	FDR q-value
REACTOME_METABOLISM_OF_LIPIDS_AND_LIPOPROTEINS	478	Genes involved in Metabolism of lipids and lipoproteins	9	0.0188	3.03E-06	4.03E-03
KEGG_ASTHMA	30	Asthma	3	0.1	5.60E-05	2.85E-02
NABA_CORE_MATRISOME	275	Ensemble of genes encoding core extracellular matrix including ECM glycoproteins, collagens and proteoglycans	6	0.0218	6.43E-05	2.85E-02
