# Supplementary material for: Integrative analysis associates monocytes with insufficient erythropoiesis during acute Plasmodium cynomolgi malaria in rhesus macaques
Source: Malar J. 2017 Sep 22;16:384. doi: 10.1186/s12936-017-2029-z (PMC5610412; doi:10.1186/s12936-017-2029-z)
Supplement: Supplementary file 6 — Additional file 6. Complete list of pathways that are downregulated in the bone marrow during acute P. cynomolgi infections of rhesus macaques using the Metacore database. [file 12936_2017_2029_MOESM6_ESM.xlsx]

## Sheet: Pathway Maps
Enrichment analysis report
Enrichment by Pathway Maps					TP2Down_data_amr
#	Maps	Total	pValue	Min FDR	p-value	FDR	In Data	Network Objects from Active Data
1	Role of ZNF202 in regulation of expression of genes involved in atherosclerosis	21	0.000123344	0.0181316	0.000123344	0.0181316	3	Beta-adrenergic receptor, PLTP, ABCG1
2	Blood coagulation_Blood coagulation	39	0.000798673	0.0587025	0.000798673	0.0587025	3	SERPINE2, Protein C inhibitor, Fibrinogen beta
3	Development_Oligodendrocyte differentiation from adult stem cells	51	0.00174943	0.0680036	0.00174943	0.0680036	3	BMP2, DTX1, p90Rsk
4	Cell adhesion_ECM remodeling	52	0.00185044	0.0680036	0.00185044	0.0680036	3	IBP4, MMP-12, SERPINE2
5	Immune response_IL-5 signaling via JAK/STAT	57	0.00241	0.0708539	0.00241	0.0708539	3	PRG2, RNS2, LPPL

## Sheet: Info
Info
General
Date	2016-09-26
Server	portal.genego.com
Version	6.27.68571
Name	Yan
Login	emory-tang
Workflow Settings
Type	Enrichment
Signals	both
Distribution	intersection
Sorting method	statistically significant
Active Data
Name	Type	Size		Threshold	0
TP2Down_data_amr	General	118		P-value	1
