# Supplementary material for: Integrative analysis associates monocytes with insufficient erythropoiesis during acute Plasmodium cynomolgi malaria in rhesus macaques
Source: Malar J. 2017 Sep 22;16:384. doi: 10.1186/s12936-017-2029-z (PMC5610412; doi:10.1186/s12936-017-2029-z)
Supplement: Supplementary file 11 — Additional file 11. List of genes identified as significantly positively correlated (Spearman’s correlation coefficient >0.6; p < 0.05) at FDR < 0.2 with the frequency of the erythroid progenitor population in the BM. [file 12936_2017_2029_MOESM11_ESM.csv]

HostGene	r-value
EPN2	0.944055944
TOX2	0.937062937
CEP63	0.923076923
FAHD1	0.923076923
FAM210B	0.916083916
AP5S1	0.902097902
ARL2BP	0.895104895
CR1L	0.895104895
RNF152	0.895104895
GCLC	0.888111888
TMCC2	0.888111888
FBXO7	0.881118881
FECH	0.881118881
GPSM2	0.881118881
MPST	0.881118881
RBBP8	0.881118881
RBM38	0.881118881
SLC4A1	0.881118881
ZER1	0.881118881
ITSN1	0.874125874
NET1	0.874125874
PRR5	0.874125874
ADD1	0.867132867
C5orf4	0.867132867
CENPB	0.867132867
FN3K	0.867132867
RASGRP3	0.867132867
SLFN14	0.867132867
NDC80	0.86013986
BSG	0.853146853
GDE1	0.853146853
LDOC1L	0.853146853
MXI1	0.853146853
PSMD9	0.853146853
TSKU	0.853146853
TUBB2B	0.853146853
WDTC1	0.853146853
FOXO3	0.846153846
MAP1LC3B2	0.846153846
MFSD12	0.846153846
SSBP3	0.846153846
STK24	0.846153846
TMOD1	0.846153846
ZNF324	0.846153846
CDKN2C	0.839160839
DCK	0.839160839
FOXO4	0.839160839
FZD1	0.839160839
LAMA3	0.839160839
RFC3	0.839160839
SPECC1	0.839160839
TRAK2	0.839160839
ACSL6	0.832167832
ARRDC2	0.832167832
FKBP8	0.832167832
ISCA1	0.832167832
LY6G6D	0.832167832
PIP5K1B	0.832167832
SLC25A39	0.832167832
AGFG2	0.825174825
BCL2L1	0.825174825
GTPBP1	0.825174825
NEDD4L	0.825174825
NEK2	0.825174825
NUDT4	0.825174825
RUNX1T1	0.825174825
SLC2A1	0.825174825
SLC45A3	0.825174825
TFDP2	0.825174825
WIF1	0.825174825
ABL1	0.818181818
ARHGAP23	0.818181818
CA1	0.818181818
CCDC167	0.818181818
DARC	0.818181818
GUCD1	0.818181818
HEMGN	0.818181818
PIGQ	0.818181818
BPGM	0.811188811
C17orf58	0.811188811
EIF2AK1	0.811188811
HDHD3	0.811188811
HNRNPUL1	0.811188811
PARP16	0.811188811
PGA4	0.811188811
RHBDD1	0.811188811
SIRT2	0.811188811
TMEM129	0.811188811
ACP1	0.804195804
ACSM3	0.804195804
BEND7	0.804195804
E2F2	0.804195804
EPOR	0.804195804
GFOD2	0.804195804
ICAM4	0.804195804
KIAA0101	0.804195804
PHOSPHO1	0.804195804
SLC22A16	0.804195804
SNCA	0.804195804
SNX15	0.804195804
SOX6	0.804195804
TST	0.804195804
WIPI1	0.804195804
ZNF526	0.804195804
AP1M1	0.797202797
ARL4A	0.797202797
ASH2L	0.797202797
DNAI2	0.797202797
EPHB4	0.797202797
FAM214B	0.797202797
FSCN1	0.797202797
HEY1	0.797202797
NOSIP	0.797202797
RNF182	0.797202797
TMPRSS9	0.797202797
TSPO2	0.797202797
ZNF212	0.797202797
C17orf99	0.79020979
C7orf50	0.79020979
CRAT	0.79020979
DENND2A	0.79020979
8-Mar	0.79020979
MOSPD1	0.79020979
PINK1	0.79020979
SELENBP1	0.79020979
STRADB	0.79020979
UBXN11	0.79020979
UROS	0.79020979
BRPF3	0.783216783
CLEC16A	0.783216783
F8A1	0.783216783
FGB	0.783216783
GPKOW	0.783216783
JOSD2	0.783216783
NAT6	0.783216783
NMNAT3	0.783216783
SLC16A1	0.783216783
SLC44A2	0.783216783
BNIP3L	0.776223776
GID8	0.776223776
HEY2	0.776223776
IGFBP4	0.776223776
KANK2	0.776223776
NT5M	0.776223776
NUPL2	0.776223776
REPS2	0.776223776
SMOX	0.776223776
SORBS2	0.776223776
ASF1B	0.769230769
COL4A6	0.769230769
FAM57A	0.769230769
FIS1	0.769230769
IBA57	0.769230769
KEAP1	0.769230769
MAEA	0.769230769
PLCD3	0.769230769
PMVK	0.769230769
RPS6KA1	0.769230769
SKA3	0.769230769
ST8SIA2	0.769230769
UBALD1	0.769230769
DSP	0.762237762
FZR1	0.762237762
GMPR	0.762237762
MRP63	0.762237762
NBL1	0.762237762
PLXNA1	0.762237762
RMND5B	0.762237762
SLC25A11	0.762237762
SPTA1	0.762237762
TAB3	0.762237762
TTC23L	0.762237762
ZSCAN16	0.762237762
C5orf30	0.755244755
CDKN3	0.755244755
CTSD	0.755244755
DET1	0.755244755
FAM117A	0.755244755
GPC4	0.755244755
GPX1	0.755244755
ISCA2	0.755244755
LRRC20	0.755244755
NDE1	0.755244755
PLEK2	0.755244755
RFESD	0.755244755
SLC14A1	0.755244755
XYLT2	0.755244755
AQP1	0.748251748
C17orf103	0.748251748
GLTPD1	0.748251748
HBQ1	0.748251748
HIPK1	0.748251748
HMGB3	0.748251748
NFIX	0.748251748
PC	0.748251748
SLC25A38	0.748251748
SRI	0.748251748
CLPX	0.741258741
CTSE	0.741258741
HBM	0.741258741
NOSTRIN	0.741258741
NOTCH3	0.741258741
PCMT1	0.741258741
PPAPDC3	0.741258741
PVRL1	0.741258741
SFXN5	0.741258741
UBXN6	0.741258741
VEZT	0.741258741
ZFPM1	0.741258741
ACTN4	0.734265734
AGTPBP1	0.734265734
ARHGEF12	0.734265734
BACE2	0.734265734
C7orf73	0.734265734
CDCA4	0.734265734
MOB2	0.734265734
MPC1	0.734265734
NARF	0.734265734
NASP	0.734265734
PAQR9	0.734265734
PIK3R2	0.734265734
PRKAB1	0.734265734
TRIM59	0.734265734
TTLL11	0.734265734
CCDC135	0.727272727
CDC34	0.727272727
FLT4	0.727272727
HYAL3	0.727272727
MAP2K3	0.727272727
MFHAS1	0.727272727
MRPL55	0.727272727
PUF60	0.727272727
RTF1	0.727272727
SLC22A4	0.727272727
TCN1	0.727272727
ZFAND3	0.727272727
ABCB10	0.72027972
ABCB6	0.72027972
ALOX15	0.72027972
ANAPC11	0.72027972
CYB5R3	0.72027972
DCAF6	0.72027972
FAR2	0.72027972
GSK3A	0.72027972
IFIT1B	0.72027972
KLHL21	0.72027972
MGAT5	0.72027972
MXRA5	0.72027972
NCEH1	0.72027972
PRDX2	0.72027972
RGCC	0.72027972
RMDN2	0.72027972
STRA13	0.72027972
ZCCHC24	0.72027972
ZNF165	0.72027972
ANKRD6	0.713286713
ATG2A	0.713286713
CAT	0.713286713
DHRS3	0.713286713
HDGFRP3	0.713286713
HSPG2	0.713286713
KAT5	0.713286713
LGR4	0.713286713
PLVAP	0.713286713
RNF123	0.713286713
TALDO1	0.713286713
TIGD5	0.713286713
TSC22D4	0.713286713
TSN	0.713286713
CCDC124	0.706293706
CCDC71	0.706293706
CDC42EP4	0.706293706
ELAC1	0.706293706
FEM1A	0.706293706
FRMD4A	0.706293706
GLRX5	0.706293706
LIG1	0.706293706
MEST	0.706293706
NUP54	0.706293706
PLS1	0.706293706
PYGB	0.706293706
REEP4	0.706293706
SEMA3F	0.706293706
SLC25A10	0.706293706
TUBB4B	0.706293706
AK9	0.699300699
ALAD	0.699300699
ANKH	0.699300699
BTBD8	0.699300699
CHMP4B	0.699300699
CXXC5	0.699300699
GSTCD	0.699300699
MPP2	0.699300699
NID1	0.699300699
NUF2	0.699300699
RABL6	0.699300699
RANBP10	0.699300699
RBX1	0.699300699
RSC1A1	0.699300699
ALAS2	0.692307692
CDH5	0.692307692
EPB42	0.692307692
FZD5	0.692307692
GLIPR2	0.692307692
LCMT1	0.692307692
MAP2K7	0.692307692
MFSD2B	0.692307692
PRELID2	0.692307692
RAB40B	0.692307692
WBP2	0.692307692
ARF5	0.685314685
ARHGAP42	0.685314685
ASCC2	0.685314685
BLVRB	0.685314685
CARHSP1	0.685314685
CDKN2D	0.685314685
DAAM1	0.685314685
DEPDC1B	0.685314685
FAM127C	0.685314685
FAM98C	0.685314685
FDXR	0.685314685
MAMLD1	0.685314685
MED22	0.685314685
MZT1	0.685314685
NPR1	0.685314685
RNF103-CHMP3	0.685314685
STK11	0.685314685
STUB1	0.685314685
ADIPOR1	0.678321678
AP5B1	0.678321678
C9orf89	0.678321678
CACFD1	0.678321678
CCNF	0.678321678
COL4A5	0.678321678
DDA1	0.678321678
EFHA1	0.678321678
EFNB2	0.678321678
FSTL1	0.678321678
LCA5	0.678321678
LYRM9	0.678321678
SGOL2	0.678321678
SH3D19	0.678321678
SLC2A8	0.678321678
SLC44A4	0.678321678
UBE2G2	0.678321678
ACADS	0.671328671
BABAM1	0.671328671
FAM98B	0.671328671
FLRT1	0.671328671
FOXRED2	0.671328671
HIRIP3	0.671328671
HIST1H2BI	0.671328671
KIF15	0.671328671
KIF22	0.671328671
MAP4K5	0.671328671
MXRA7	0.671328671
PDZD8	0.671328671
PSKH1	0.671328671
PTGR1	0.671328671
PTGS1	0.671328671
RPE65	0.671328671
SPHK2	0.671328671
SPTB	0.671328671
STOML1	0.671328671
B3GNT2	0.664335664
CXCL12	0.664335664
ENDOG	0.664335664
IFRD2	0.664335664
KIF18A	0.664335664
LRRC42	0.664335664
LRRC8A	0.664335664
MED29	0.664335664
PPM1A	0.664335664
RABGAP1L	0.664335664
REEP6	0.664335664
SERPINE2	0.664335664
TESC	0.664335664
TUBGCP2	0.664335664
ZNF777	0.664335664
ZNRF3	0.664335664
ADD2	0.657342657
C19orf24	0.657342657
C9orf78	0.657342657
EGFL7	0.657342657
KIF4A	0.657342657
LEPROT	0.657342657
LGALSL	0.657342657
MED25	0.657342657
MPC2	0.657342657
PAGR1	0.657342657
PLCL2	0.657342657
PSMF1	0.657342657
RPS6KA2	0.657342657
SCUBE1	0.657342657
SORBS1	0.657342657
TBC1D22A	0.657342657
TMEM201	0.657342657
TUBA4A	0.657342657
VWA1	0.657342657
ZDHHC12	0.657342657
ZNF417	0.657342657
ZNF423	0.657342657
ARHGEF37	0.65034965
ATP5D	0.65034965
BLVRA	0.65034965
C5orf42	0.65034965
CCNDBP1	0.65034965
EFCAB6	0.65034965
FXN	0.65034965
MICAL3	0.65034965
PAK4	0.65034965
PCIF1	0.65034965
PHC2	0.65034965
R3HDM4	0.65034965
SFR1	0.65034965
SMIM1	0.65034965
TMEM56	0.65034965
C16orf86	0.643356643
CBR1	0.643356643
COL14A1	0.643356643
DCAF11	0.643356643
EMC9	0.643356643
FUOM	0.643356643
KIAA1586	0.643356643
MMRN2	0.643356643
MYO1D	0.643356643
PPP1R13L	0.643356643
PRPF18	0.643356643
PTS	0.643356643
RAB25	0.643356643
SEC22C	0.643356643
TFRC	0.643356643
WDR81	0.643356643
ZNF17	0.643356643
ALOX5	0.636363636
AP2A1	0.636363636
ARL6IP6	0.636363636
ASF1A	0.636363636
ATG4D	0.636363636
C2orf15	0.636363636
COPE	0.636363636
HIC2	0.636363636
JMJD4	0.636363636
PIR	0.636363636
PKIA	0.636363636
RAB11B	0.636363636
S100A16	0.636363636
SMTN	0.636363636
ST6GALNAC4	0.636363636
TEK	0.636363636
TINF2	0.636363636
XRCC1	0.636363636
A4GALT	0.629370629
ERMAP	0.629370629
GLYCTK	0.629370629
HARBI1	0.629370629
KIF23	0.629370629
LMNA	0.629370629
MLST8	0.629370629
MOB1B	0.629370629
PPAP2B	0.629370629
PPP1R15A	0.629370629
RNF26	0.629370629
SLC6A9	0.629370629
SRPX	0.629370629
STK40	0.629370629
TMEM203	0.629370629
WLS	0.629370629
YPEL4	0.629370629
ANKLE1	0.622377622
ARMC7	0.622377622
BAG6	0.622377622
BCOR	0.622377622
C10orf12	0.622377622
CD101	0.622377622
CDK19	0.622377622
COX8A	0.622377622
CRIM1	0.622377622
CYB5R1	0.622377622
DCAF12	0.622377622
DGCR2	0.622377622
DNAJC4	0.622377622
ENDOV	0.622377622
EPHB6	0.622377622
FAM131A	0.622377622
GRINA	0.622377622
KIAA1143	0.622377622
PKMYT1	0.622377622
PLK1	0.622377622
TOR2A	0.622377622
TPRA1	0.622377622
TTC39A	0.622377622
TTPAL	0.622377622
ACER3	0.615384615
ANK1	0.615384615
ARHGAP19	0.615384615
ATPIF1	0.615384615
C19orf47	0.615384615
CMIP	0.615384615
EMP2	0.615384615
GSTO1	0.615384615
LBR	0.615384615
MAN1B1	0.615384615
MYL4	0.615384615
NUDT8	0.615384615
PEX19	0.615384615
POP7	0.615384615
RFX2	0.615384615
RPTOR	0.615384615
SUZ12	0.615384615
TAL1	0.615384615
TMEM242	0.615384615
TSPAN33	0.615384615
TTC30B	0.615384615
UBALD2	0.615384615
B4GALT2	0.608391608
C21orf33	0.608391608
CC2D1A	0.608391608
GRN	0.608391608
IGFBP3	0.608391608
KIAA1715	0.608391608
RHCE	0.608391608
TP53I11	0.608391608
ZSCAN2	0.608391608
ABT1	0.601398601
BAD	0.601398601
BCL7B	0.601398601
BOLA1	0.601398601
CAAP1	0.601398601
GAB1	0.601398601
GMDS	0.601398601
INPP5K	0.601398601
ITGB3BP	0.601398601
LRP10	0.601398601
MAF1	0.601398601
MPHOSPH6	0.601398601
NDUFAF3	0.601398601
PARPBP	0.601398601
PRMT6	0.601398601
PRPF31	0.601398601
SF3A2	0.601398601
SLC43A1	0.601398601
TRAPPC6A	0.601398601
UBL7	0.601398601
VAMP4	0.601398601
WDR18	0.601398601
ZFAT	0.601398601
