# Supplementary material for: Integrative analysis associates monocytes with insufficient erythropoiesis during acute Plasmodium cynomolgi malaria in rhesus macaques
Source: Malar J. 2017 Sep 22;16:384. doi: 10.1186/s12936-017-2029-z (PMC5610412; doi:10.1186/s12936-017-2029-z)
Supplement: Supplementary file 12 — Additional file 12. Erythropoietin ELISA results from P. cynomolgi B strain infections of rhesus macaques. RFv13, the individual that succumbed to the infection, is included in this file although the data is not presented in the manuscript. [file 12936_2017_2029_MOESM12_ESM.xlsx]

## Sheet: E04_Epo_ELISA_Metadata
Experiment Information	Experiment number	4
	Time point(s)	Multiple
	NHP host/human	Macaca mulatta
	Plasmodium species 1	Plasmodium cynomolgi B strain
	Plasmodium species 2	n/a
	Control drug 1	Artemether
	Control drug 2	n/a
Instrument Information	Instrument	VERSAmax Tunable Microplate Reader
	Machine Serial Number	B 02249
	Software Program	SOFTmax Pro
	Software Build	2.6.1
	Date of data production	2017-07-18
	Operator	Celia Saney
	SOP Name(s)	E04_EPO_ELISA_SOP_JustMaHPICEdits_080717.docx RDSystems_DEP00_EPOKit_SOP.pdf
Assay Information	Assay Company	R&D Systems
	Assay Catalog Number	DEP00
	Assay Lot	P116554
	Assay Expiration	2017-10-24
	Plate Type	96-well plate
	Secondary Antibody Specificity	Human Erythropoietin
	Sample Type	Plasma, diluted 1:2
	Notes	n/a
Data Transfer Information	Date of Data Deposition to ISILON	2017-08-04
	Person Transferring Dataset to ISILON	Celia Saney

## Sheet: EPO_Standards
Sample	Concentration	BackCalcConc	Wells	Values	MeanValue	Std.Dev.	CV%
St01	200	195.837	A1	2.126	2.157	0.044	2
		204.211	A2	2.188
St02	100	101.986	B1	1.285	1.264	0.03	2.3
		98.071	B2	1.243
St03	50	50.32	C1	0.681	0.676	0.006	0.9
		49.648	C2	0.672
St04	20	18.751	D1	0.259	0.276	0.024	8.5
		21.18	D2	0.293
St05	5	5.298	E1	0.077	0.075	0.002	2.9
		5.061	E2	0.074
St06	2.5	2.282	F1	0.038	0.039	0.001	3.1
		2.42	F2	0.04

## Sheet: EPO_RawResults
Sample	Wells	Values	R	Result	MeanResult	Std.Dev.	CV%	Dilution	Adj.Result in mIU/ml
Un01	A3	0.007	R	Range?	Range?	Range?	Range?	2	Range?
	A4	0.008	R	Range?
Un02	B3	0.006	R	Range?	Range?	Range?	Range?	2	Range?
	B4	0.005	R	Range?
Un03	C3	0.01	R	Range?	Range?	Range?	Range?	2	Range?
	C4	0.008	R	Range?
Un04	D3	0.071		4.839	4.669	0.24	5.1	2	9.338
	D4	0.066		4.5
Un05	E3	0.002	R	Range?	Range?	Range?	Range?	2	Range?
	E4	0.001	R	Range?
Un06	F3	-0.003	R	Range?	Range?	Range?	Range?	2	Range?
	F4	-0.003	R	Range?
Un07	G3	0.051		3.258	3.243	0.022	0.7	2	6.485
	G4	0.05		3.227
Un08	H3	0.089		6.195	6.158	0.054	0.9	2	12.315
	H4	0.088		6.12
Un09	A5	0.043		2.637	2.745	0.153	5.6	2	5.491
	A6	0.045		2.854
Un10	B5	0.013	R	0.044	0.044	0	0	2	0.088
	B6	0.011	R	Range?
Un11	C5	-0.001	R	Range?	Range?	Range?	Range?	2	Range?
	C6	-0.002	R	Range?
Un12	D5	-0.003	R	Range?	Range?	Range?	Range?	2	Range?
	D6	-0.003	R	Range?
Un13	E5	0.036	R	2.111	2.033	0.11	5.4	2	4.067
	E6	0.034	R	1.956
Un14	F5	0.008	R	Range?	Range?	Range?	Range?	2	Range?
	F6	0.005	R	Range?
Un15	G5	0.033	R	1.815	1.885	0.099	5.3	2	3.771
	G6	0.034	R	1.956
Un16	H5	0.005	R	Range?	Range?	Range?	Range?	2	Range?
	H6	0.003	R	Range?
Un17	A7	0.008	R	Range?	0.021	0	0	2	0.041
	A8	0.013	R	0.021
Un18	B7	0	R	Range?	Range?	Range?	Range?	2	Range?
	B8	0.001	R	Range?
Un19	C7	0.013	R	0.033	0.055	0.032	57.6	2	0.11
	C8	0.013	R	0.077
Un20	D7	0.018	R	0.515	0.515	0	0	2	1.03
	D8	0.01	R	Range?
Un21	E7	0	R	Range?	Range?	Range?	Range?	2	Range?
	E8	0	R	Range?
Un22	F7	-0.001	R	Range?	Range?	Range?	Range?	2	Range?
	F8	0.01	R	Range?
Un23	G7	0.003	R	Range?	Range?	Range?	Range?	2	Range?
	G8	0	R	Range?
Un24	H7	0.001	R	Range?	Range?	Range?	Range?	2	Range?
	H8	-0.001	R	Range?
Un25	A9	0.004	R	Range?	Range?	Range?	Range?	2	Range?
	A10	0.005	R	Range?
Un26	B9	0.014	R	0.191	0.191	0	0	2	0.382
	B10	0.011	R	Range?
Un27	C9	0.186		13.395	13.048	0.492	3.8	2	26.095
	C10	0.176		12.7
Un28	D9	-0.003	R	Range?	Range?	Range?	Range?	2	Range?
	D10	-0.003	R	Range?
Un29	E9	0.004	R	Range?	Range?	Range?	Range?	2	Range?
	E10	0.004	R	Range?
Un30	F9	-0.002	R	Range?	Range?	Range?	Range?	2	Range?
	F10	-0.001	R	Range?
Un31	G9	0.001	R	Range?	Range?	Range?	Range?	2	Range?
	G10	0.003	R	Range?

## Sheet: EPO_Finalized_Results
Plate	Sample	Aliquot ID	MaHPIC Experiment #	Monkey ID	MaHPIC Time Point	Infection Point	MeanResult	Dilution	EPO in mIU/ml
1	Un01	3257149	E04	RSb14	6	Relapse	Range?	2	<LOD
1	Un02	3257147	E04	RSb14	4	Relapse	Range?	2	<LOD
1	Un03	3257124	E04	RFa14	7	Relapse	Range?	2	<LOD
1	Un04	3257150	E04	RSb14	2	Acute Primary	4.669	2	9.338
1	Un05	3257133	E04	RIc14	4	Relapse	Range?	2	<LOD
1	Un06	3257132	E04	RIc14	5	Inter-Relapse	Range?	2	<LOD
1	Un07	3257136	E04	RIc14	2	Acute Primary	3.243	2	6.485
1	Un08	3257143	E04	RMe14	2	Acute Primary	6.158	2	12.315
1	Un09	3257131	E04	RIc14	3	Post Peak	2.745	2	5.491
1	Un10	3257148	E04	RSb14	7	Inter-Relapse	0.044	2	0.088
1	Un11	3257137	E04	RIc14	1	Pre-Infection	Range?	2	<LOD
1	Un12	3257151	E04	RSb14	1	Pre-Infection	Range?	2	<LOD
1	Un13	3257128	E04	RFv13	2	Acute Primary	2.033	2	4.067
1	Un14	3257121	E04	RFa14	3	Post Peak	Range?	2	<LOD
1	Un15	3257126	E04	RFa14	2	Acute Primary	1.885	2	3.771
1	Un16	3257129	E04	RFv13	3	Post Peak	Range?	2	<LOD
1	Un17	3257146	E04	RSb14	5	Inter-Relapse	0.021	2	0.041
1	Un18	3257130	E04	RFv13	1	Pre-Infection	Range?	2	<LOD
1	Un19	3257141	E04	RMe14	7	Inter-Relapse	0.055	2	0.11
1	Un20	3257142	E04	RMe14	6	Relapse	0.515	2	1.03
1	Un21	3257134	E04	RIc14	7	Inter-Relapse	Range?	2	<LOD
1	Un22	3257139	E04	RMe14	5	Inter-Relapse	Range?	2	<LOD
1	Un23	3257144	E04	RMe14	1	Pre-Infection	Range?	2	<LOD
1	Un24	3257123	E04	RFa14	4	Inter-Relapse	Range?	2	<LOD
1	Un25	3257125	E04	RFa14	6	Inter-Relapse	Range?	2	<LOD
1	Un26	3257138	E04	RMe14	3	Post Peak	0.191	2	0.382
1	Un27	3257145	E04	RSb14	3	Post Peak	13.048	2	26.095
1	Un28	3257127	E04	RFa14	1	Pre-Infection	Range?	2	<LOD
1	Un29	3257140	E04	RMe14	4	Inter-Relapse	Range?	2	<LOD
1	Un30	3257135	E04	RIc14	6	Relapse	Range?	2	<LOD
1	Un31	3257122	E04	RFa14	5	Inter-Relapse	Range?	2	<LOD

## Sheet: Data_Dictionary
Data Dictionary for Raw Data (i.e. Workbook Page EPO_Standards) for Standard Curve Samples
Term	Definition
Sample	This field is the unknown number that was assigned to the standard.
Concentration	This is the concentration of the standard in mIU/ml (milli-international units per milliliter).
BackCalcConc	This is the concentration of the standard that was back calculated based on the absorbance values that were obtained. This is a metric for antigen recovery, which should be close to the values of the concentration in the columns (Concentration). Some variation in this value from what was predicted is acceptable.
Wells	This is the well on the 96-well plate that the standard was assigned to.
Values	This is the absorbance value of the standard.
MeanValue	This is the mean absorbance value taken into account that each standard was plated in duplicate.
Std.Dev.	This is the standard deviation of the standard.
CV%	This is the coefficient of variation that is calculated based on the absorbances of the two wells. These values are typically below 10%.
Data Dictionary for Raw Data (i.e. Workbook Page EPO_RawResults) for Unknown Samples
Term	Definition
Sample	This field is the unknown number that was assigned to the sample. It can be used to associate finalized results with the raw results
Wells	This is the well on the 96-well plate that the samples were assigned to.
Values	These are the absorbance values after the blank has automatically been subtracted out by the instrument
R	This column will have an 'R' if any of the samples did not hit the curve, and thus, the values are extrapolated from the standards provided.
Result	This is the raw concentration of EPO in each well based on the standard curve values. This value does not take into account dilution factors. A value of 'Range?' indicates that that the parameter could not be calculated because the value was not within the limits of the standard curve.
MeanResult	This is the average raw concentration of the EPO concentration of the two wells. This value does not take into account dilution factors. A value of 'Range?' indicates that that the parameter could not be calculated because the value was not within the limits of the standard curve.
Std.Dev.	This is the standard deviation of the sample. A value of 'Range?' indicates that that the parameter could not be calculated because the value was not within the limits of the standard curve.
CV%	This is the coeffiecient of variation between the two sample values that were obtained. A value of 'Range?' indicates that that the parameter could not be calculated because the value was not within the limits of the standard curve.
Dilution	This is the dilution factor that was used to dilute the original sample to ensure that the values obtained in the sample would lie on the standard curve.
Adj.Result	This value is the final concentration of EPO in a sample taking the dilution factor, technical duplicates, etc., into account. The unites for this column are mIU/ml (milli-international units per milliliter).
Data Dictionary for Finalized Results
Term	Definition
Plate	The plate on which samples were run. Each sample was randomly assigned to each plate needed to minimize batch effects
Sample	This field is the unknown number that was assigned to the sample. It can be used to associate finalized results with the raw data on the workbook pages EPO_RawResults.
Aliquot ID	The aliquot ID is the LIMS Barcode that is associated with the sample.
MaHPIC Experiment #	This indicates the MaHPIC experiment number that the sample is associated with.
Monkey ID	This is the ID of the NHP from which the sample was collected.
MaHPIC Time Point	This indicates the MaHPIC time point that the sample is associated with.
MeanResult	This is the mean absorbance that was taken from two technical replicates. It is used to calculate the concentration of EPO in the sample based on a standard curve, which values are provided in the Raw Data. A value of 'Range?' indicates that that the parameter could not be calculated because the value was not within the limits of the standard curve.
Dilution	This is the dilution factor used to allow the absorbance value to hit the standard curve.
EPO in mIU/ml	This is the concentration of EPO in the plasma as determined by the ELISA assay. The units for this result are mIU/ml (milli-international units per milliliter). This column contain the finalized EPO results that should be used for analysis. A result of <LOD indicates that the result obtained was below the level of detection of the assay.
